# Supplementary material for: “Core/Shell” Nanocomposites as Photocatalysts for the Degradation of the Water Pollutants Malachite Green and Rhodamine B
Source: Int J Mol Sci. 2024 Jun 19;25(12):6755. doi: 10.3390/ijms25126755 (PMC11203973; doi:10.3390/ijms25126755)
Supplement: Supplementary file 1 [file ijms-25-06755-s001.zip]

Archive with 1 entries (1 files):
- ijms-2999712-supplementary.pdf
